# Supplementary material for: Differential Dynamic Changes of Reduced Trait Model for Analyzing the Plastic Response to Drought Phases: A Case Study in Spring Wheat
Source: Front Plant Sci. 2019 Apr 26;10:504. doi: 10.3389/fpls.2019.00504 (PMC6497792; doi:10.3389/fpls.2019.00504)
Supplement: Supplementary file 2 [file Table_4.xlsx]

## Sheet: Sheet1
Supplementary Table 4. Pearson correlation among all the measured phenological traits, the algorithms of the robust method are used for calculations.
Row	VWC	Stemp	EC	RWC	SrRate	RcRate	DTH	PH	PL	Awl	RPW	SBM	RDW	TRL	Chl	PSII	Ltemp	Peroxisome Abundance	TN	TSN	SPW	NPT	GN	GW
VWC	1	-0.0839877	0.645037	0.822054	0.833773	0.714563	0.187683	0.363194	0.425438	0.405295	0.602825	0.600823	0.552824	0.430647	0.420019	0.3692	-0.207074	-0.424797	0.671172	0.658611	0.622852	0.646655	0.550202	0.617789	VWC
Stemp	0.413411	1	-0.30067	0.128769	-0.0844873	0.0126501	-0.194034	-0.290721	-0.334165	-0.286163	-0.00515574	-0.00859039	0.0374774	0.0654228	0.147105	-0.0359264	0.0580905	-0.317939	-0.00974823	0.0104571	0.0166256	0.0511898	0.0339292	0.0129417	Stemp
EC	9.96123e-13	0.00276767	1	0.470454	0.466918	0.402443	0.122822	0.306202	0.360375	0.326166	0.450694	0.450548	0.346754	0.180196	0.191457	0.250522	-0.186514	-0.180248	0.462107	0.459422	0.483213	0.440588	0.40239	0.487201	EC
RWC	5.75837e-25	0.208745	1.15938e-06	1	0.795603	0.627765	0.12183	0.221154	0.227298	0.262613	0.584259	0.58192	0.539668	0.43098	0.461652	0.453419	-0.204607	-0.49772	0.599625	0.608915	0.610563	0.606622	0.575222	0.60444	RWC
SrRate	3.02831e-26	0.410628	1.42851e-06	2.14377e-22	1	0.748524	0.220858	0.286326	0.371761	0.349841	0.507098	0.504178	0.433911	0.417256	0.502198	0.352784	-0.157964	-0.376301	0.594979	0.587698	0.521967	0.574891	0.465632	0.510258	Survival
RcRate	2.05448e-16	0.902124	4.38105e-05	5.91446e-12	1.21552e-18	1	0.611127	0.582193	0.571004	0.563695	0.651316	0.648224	0.484707	0.488792	0.270135	0.154847	-0.0286815	-0.492934	0.688633	0.707988	0.650258	0.692106	0.624488	0.640006	Recovery
DTH	0.0656372	0.0568606	0.230716	0.234532	0.0297109	2.97256e-11	1	0.677849	0.595775	0.473441	0.454481	0.454493	0.273539	0.342045	-0.0962873	-0.11503	0.0652835	-0.128697	0.419562	0.448068	0.410867	0.431972	0.430961	0.424431	DTH
PH	0.000255818	0.00386689	0.00228642	0.0294872	0.00446618	3.97826e-10	2.42261e-14	1	0.850616	0.365074	0.732155	0.733826	0.623341	0.459604	-0.19638	-0.129458	0.251195	-0.225886	0.64056	0.636956	0.643961	0.623232	0.674251	0.67387	PH
PL	1.39891e-05	0.000822275	0.000287952	0.0251563	0.000177357	1.01491e-09	1.21566e-10	2.86717e-28	1	0.425818	0.632067	0.632535	0.513806	0.334497	-0.0593882	-0.0269021	0.206166	-0.199979	0.591329	0.581292	0.563997	0.562234	0.561272	0.566103	PL
Awl	3.81969e-05	0.00448985	0.00111269	0.00935803	0.00044383	1.83662e-09	9.70237e-07	0.000236267	1.37186e-05	1	0.251329	0.251455	0.175443	0.0600534	0.109267	0.0757723	0.102539	-0.16318	0.235536	0.261887	0.30836	0.236167	0.262292	0.269742	Awl
RPW	6.426e-11	0.960027	3.61407e-06	3.33367e-10	1.15497e-07	5.06646e-13	2.92237e-06	1.58799e-17	3.83498e-12	0.0130204	1	0.999459	0.791389	0.605469	0.131663	0.0575848	0.0441287	-0.39557	0.872682	0.890874	0.95754	0.897573	0.964303	0.972782	SDW
SBM	7.71392e-11	0.933446	3.64352e-06	4.07206e-10	1.40203e-07	7.08227e-13	2.92048e-06	1.23228e-17	3.65663e-12	0.0129734	1.06014e-142	1	0.791329	0.604824	0.129002	0.0551285	0.0471392	-0.392838	0.870878	0.889243	0.957201	0.895746	0.964279	0.972558	SBM
RDW	5.21329e-09	0.716964	0.000538153	1.39669e-08	1.00282e-05	5.60699e-07	0.00700416	1.17894e-11	8.60868e-08	0.0873112	8.35542e-22	8.45522e-22	1	0.62101	0.0631707	0.069263	0.108155	-0.235141	0.668072	0.651128	0.715047	0.665359	0.732766	0.742046	RDW
TRL	1.32345e-05	0.528762	0.0805646	1.30109e-05	2.59227e-05	5.01721e-07	0.000692219	2.79584e-06	0.00092272	0.563196	8.03743e-11	8.51998e-11	1.89522e-11	1	0.0850376	0.0533408	0.0580347	-0.294046	0.632678	0.617613	0.518421	0.591608	0.574118	0.54783	TRL
Chl	1.84464e-05	0.15047	0.0602987	1.94086e-06	1.59728e-07	0.00745116	0.348137	0.0538726	0.563377	0.286696	0.198611	0.207913	0.540904	0.412583	1	0.126917	-0.246799	-0.131788	0.28081	0.275897	0.187494	0.279365	0.139287	0.144914	Chl
PSII	0.000198089	0.726819	0.0133247	3.10256e-06	0.000393893	0.129912	0.261881	0.206297	0.793655	0.460723	0.575304	0.591736	0.502506	0.607682	0.215419	1	-0.474796	-0.309198	0.047733	0.074378	0.104105	0.0512152	0.0309695	0.0911808	PSII
Ltemp	0.0418391	0.571947	0.0673659	0.0443951	0.12227	0.780341	0.525226	0.0130706	0.0427652	0.317584	0.667783	0.646591	0.294225	0.576411	0.0148097	8.94414e-07	1	-0.122949	-0.0825264	-0.0907447	-0.0242777	-0.0736616	0.0500306	-0.014225	Ltemp
Peroxisome Abundance	2.19556e-05	0.00189876	0.0838207	3.8563e-07	0.000201241	5.1785e-07	0.218905	0.0294713	0.054618	0.118084	8.69176e-05	9.82178e-05	0.0232767	0.00422498	0.207948	0.00256355	0.240356	1	-0.357449	-0.391433	-0.417019	-0.3687	-0.385647	-0.398957	Peroxisome Abundance
TN	5.36181e-14	0.9245	1.8905e-06	8.59895e-11	1.3051e-10	6.41917e-15	1.88777e-05	1.59785e-12	1.80295e-10	0.0202079	2.47711e-31	4.62694e-31	1.04018e-13	6.07132e-12	0.00533475	0.642443	0.421613	0.00043571	1	0.988232	0.82707	0.958289	0.856808	0.823875	TN
TSN	2.26389e-13	0.919028	2.20644e-06	3.65835e-11	2.47675e-10	5.09462e-16	4.18146e-06	2.32431e-12	4.29567e-10	0.00956306	2.53518e-34	4.93142e-34	6.84887e-13	2.61675e-11	0.00623137	0.469038	0.376712	0.000104542	2.832e-79	1	0.85652	0.973477	0.885737	0.853948	TSN
SPW	9.62311e-12	0.871596	5.35342e-07	3.13466e-11	4.18349e-08	5.68421e-13	2.91165e-05	1.11679e-12	1.79262e-09	0.00212008	4.12739e-53	5.97668e-53	2.76061e-16	7.39514e-08	0.065914	0.310209	0.8134	3.20645e-05	1.67701e-25	4.87926e-29	1	0.856444	0.942902	0.965064	SPW
NPT	8.38151e-13	0.618518	6.29275e-06	4.52904e-11	7.35992e-10	4.13423e-15	9.95878e-06	9.26982e-12	2.06423e-09	0.0198659	1.46871e-35	3.25609e-35	1.41824e-13	2.73425e-10	0.0055857	0.618344	0.473342	0.000276348	1.80374e-53	1.17235e-62	4.99535e-29	1	0.905705	0.871121	PS
GN	5.28957e-09	0.741455	4.39212e-05	7.15985e-10	1.54021e-06	8.1909e-12	1.05011e-05	3.7266e-14	2.22863e-09	0.00944809	1.27247e-56	1.31357e-56	2.13858e-17	1.18267e-09	0.173615	0.763313	0.626499	0.000134796	4.46753e-29	1.99174e-33	3.78409e-47	3.50542e-37	1	0.961884	GN
GW	1.57513e-11	0.899879	4.17744e-07	5.54089e-11	9.34581e-08	1.69315e-12	1.47329e-05	3.89937e-14	1.51301e-09	0.00754161	3.94417e-62	5.79071e-62	5.15779e-18	9.15094e-09	0.156711	0.374413	0.890011	7.45898e-05	3.6965e-25	1.06556e-28	4.65722e-57	4.25476e-31	2.71114e-55	1	GW
Correlation using the Robust method
Values are highlighted blue : significant correlation at 95% confidence level
Values are highlighted green : correlation at 95% confidence level ( significant between P< 0.01 to 0.05)
Values are highlighted red : insignifcant correlation at 95% confidence level ( more than P< 0.05)
VWC	Volumetric water content
Stemp	Soil temprature
EC	Electrical conductivty
RWC	Relatove water content
SrRate	Survival Rate
RcRate	Recovery Rate
DTH	Days to heading
PH	Plant height
PL	Peduncle length
Awl	Awn length
RPW	Relative plant dry weight
SBM	Standing biomass
RDW	Root dry weight
TRL	Total root length
Chl	chlorophyll content
PSII	Photosystem II
Ltemp	Leaf temperature
Peroxisome Abundance	Peroxisome Proliferation
TN	Tiller number
TSN	Total spike number
SPW	Spike weight
NPT	Number of Productive tiller
GN	Grain number
GW	Grain weight
